# Supplementary material for: Harnessing Self-Control and AI: Understanding ChatGPT’s Impact on Academic Wellbeing
Source: Behav Sci (Basel). 2025 Aug 29;15(9):1181. doi: 10.3390/bs15091181 (PMC12466394; doi:10.3390/bs15091181)
Supplement: Supplementary file 1 [file behavsci-15-01181-s001.zip]

Archive with 1 entries (1 files):
- behavsci-3752696-supplementary.pdf
